# Supplementary material for: Patlak Slope versus Standardized Uptake Value Image Quality in an Oncologic PET/CT Population: A Prospective Cross-Sectional Study
Source: Diagnostics (Basel). 2024 Apr 24;14(9):883. doi: 10.3390/diagnostics14090883 (PMC11083784; doi:10.3390/diagnostics14090883)
Supplement: Supplementary file 1 [file diagnostics-14-00883-s001.zip]

Archive with 1 entries (1 files):
- diagnostics-2931762-SI.pdf
